# Supplementary material for: Experimental data on behavioral, hepatosomatic, gonadosomatic indeces and total lipid of mud crab, Scylla olivacea at different velocity levels
Source: Data Brief. 2019 Jul 2;25:104205. doi: 10.1016/j.dib.2019.104205 (PMC6626880; doi:10.1016/j.dib.2019.104205)
Supplement: Multimedia component 1 [file mmc1.xlsx]

## Sheet: Sheet 1 (Locomotor)
	Table 1 Data descriptive replication of male crab movement with sixes replication, mean ± SD and total movement. (n=24).
	Male				Replication
	Flow, cm/s	R1	R2	R3	R4	R5	R6	Mean	SD	Total movement
	0	73	7	4	4	116	131	55.83	58.86	335
	20	85	69	8	95	75	27	59.83	34.49	359
	40	126	35	252	41	76	91	103.5	80.09	621
	60	111	95	44	47	89	36	70.33	31.71	422
	Table 2 Data descriptive replication of female crab movement with sixes replication, mean ± SD and total movement. (n=24).
	Female				Replication
	Flow, cm/s	R1	R2	R3	R4	R5	R6	Mean	SD	Total movement
	0	16	9	3	3	3	46	13.33	16.81	80
	20	152	36	61	12	74	7	57	53.47	342
	40	105	77	57	77	89	179	97.33	43.01	584
	60	128	21	34	92	5	88	61.33	48.26	368
	Table 3 Data descriptive replication of male crab time to flee with sixes replication, mean ± SD and total movement. (n=24).
	Male				Replication
	Flow, cm/s	R1	R2	R3	R4	R5	R6	Mean	SD	Total Time, min
	0	12.46	12.46	12.46	12.46	2.32	3.28	9.24	5	55.44
	20	9.57	1.11	12.45	6.49	11.06	12.46	8.86	4.4	53.14
	40	7.32	5.2	10.11	3.49	6.03	12.45	7.43	3.31	44.6
	60	12.45	12.47	7.25	5.36	5.44	2.16	7.52	4.16	45.13
	Table 4 Data descriptive replication of female crab time to flee with sixes replication, mean ± SD and total movement. (n=24).
	Female				Replication
	Flow, cm/s	R1	R2	R3	R4	R5	R6	Mean	SD	Total Time, min
	0	12.46	12.46	12.46	12.46	12.46	1.43	10.62	4.5	63.73
	20	3.36	0.58	4.38	12.46	1.23	12.46	5.75	5.38	34.47
	40	1.55	2.08	3.15	1.59	3.57	5.49	2.91	1.51	17.43
	60	10.33	1.47	2.48	12.46	1.26	8.21	6.04	4.91	36.21

## Sheet: Sheet 2 (HSI and GSI)
	Table 1 Data descriptive replication of male crab (Hepatosomatic Index) HSI percentage with three replication, mean ± SD and total crab. (n=36).
	Days		0						30						60
	Flow, cm/s	R1	R2	R3	Mean	SD		R1	R2	R3	Mean	SD		R1	R2	R3	Mean	SD
	0	4.37	4.44	4.51	4.44	0.07	4.44±0.07	6.84	6.7	6.76	6.77	0.07	6.77±0.07	7.81	2.8	3.53	4.71	2.71	4.71±2.71
	20	5.37	5.43	5.49	5.43	0.06	5.43±0.06	9.9	9.88	9.94	9.91	0.03	9.91±0.03	13.95	13.88	13.2	13.68	0.41	13.68±0.41
	40	5.37	5.48	5.322	5.39	0.08	5.39±0.08	7.87	7.11	7.16	7.38	0.43	7.38±0.43	7.83	6.83	4.87	6.51	1.51	6.51±1.51
	60	5.37	5.43	5.45	5.42	0.04	5.42±0.04	5.8	5.95	5.99	5.91	0.1	5.91±0.10	6.49	3.57	6.69	5.58	1.75	6.58±0.10
	Table 2 Data descriptive replication of female crab (Hepatosomatic Index) HSI percentage with three replication, mean ± SD and total crab. (n=36).
	Days		0						30						60
	Flow, cm/s	R1	R2	R3	Mean	SD		R1	R2	R3	Mean	SD		R1	R2	R3	Mean	SD
	0	1.68	1.74	1.6	1.67	0.07	1.67±0.07	6.68	6.51	6.72	6.64	0.11	6.64±0.11	4.06025	4.11	4.3	4.16	0.13	4.16±0.13
	20	1.68	1.72	1.77	1.72	0.04	1.72±0.04	14.87	14.98	14.12	14.66	0.47	14.66±0.47	17.22	17.54	17.11	17.29	0.22	17.29±0.22
	40	1.68	1.93	1.75	1.79	0.13	1.79±0.13	9.54	9.97	10.16	9.89	0.32	9.89±0.32	14.87	14.98	14.55	14.8	0.22	14.80±0.22
	60	1.68	1.73	1.65	1.69	0.04	1.69±0.04	6.52	6.75	6.88	6.72	0.18	6.72±0.18	7.17	9.5	10.78	9.15	1.83	9.15±1.83
	Table 3 Data descriptive replication of male crab (Gonadosomatic Index) GSI percentage with three replication, mean ± SD and total crab. (n=36).
	Days		0 Days						30 Days						60 Days
	Flow, cm/s	R1	R2	R3	Mean	SD		R1	R2	R3	Mean	SD		R1	R2	R3	Mean	SD
	0	0.5	0.52	0.53	0.52	0.02	0.52±0.02	0.45	0.44	0.5	0.46	0.03	0.46±0.03	0.59	0.65	0.55	0.6	0.05	0.60±0.05
	20	0.53	0.51	0.54	0.53	0.02	0.53±0.02	0.58	0.55	0.52	0.55	0.03	0.55±0.03	0.87	0.93	0.81	0.87	0.06	0.87±0.06
	40	0.51	0.55	0.49	0.52	0.03	0.52±0.03	0.76	0.73	0.76	0.75	0.02	0.75±0.02	0.79	0.88	0.77	0.81	0.06	0.81±0.06
	60	0.5	0.51	0.517464	0.51	0.01	0.51±0.01	0.85	0.86	0.88	0.86	0.02	0.86±0.02	0.67	0.61	0.68	0.65	0.04	0.65±0.04
	Table 4 Data descriptive replication of female crab (Gonadosomatic Index) GSI percentage with three replication, mean ± SD and total crab. (n=36).
	Days		0						30						60
	Flow, cm/s	R1	R2	R3	Mean	SD		R1	R2	R3	Mean	SD		R1	R2	R3	Mean	SD
	0	1.18	1.32	1.27	1.26	0.07	1.26±0.07	5.74	5.82	5.85	5.8	0.06	5.80±0.06	3.14	3.2	3	3.11	0.1	3.11±0.10
	20	1.28	1.3	1.21	1.26	0.05	1.26±0.05	8.12	8.83	8.43	8.46	0.36	8.46±0.36	10.2414	10.43	10.15	10.27	0.14	10.27±0.14
	40	1.3	1.1	1.3	1.23	0.12	1.23±0.12	7.98	7.21	7.22	7.47	0.44	1.14±0.14	6.98	7.32	7.09	7.13	0.17	7.13±0.17
	60	1.33	1.22	1.39	1.31	0.09	1.31±0.09	1.98	2.1	1.76	1.95	0.17	1.95±0.17	5.22	4.82	4.98	5.01	0.2	5.01±0.20

## Sheet: Sheet 3 (Total lipid)
	Table 1 Data descriptive replication of total lipid percentage of male hepatopancrease with three replication, mean ± SD and total crab. (n= 56).
	Days		0						30						60
	Flow, cm/s	R1	R2	R3	Mean	SD		R1	R2	R3	Mean	SD		R1	R2	R3	Mean	SD
	0	26.09	39.23	36.28	33.87	6.89	33.87±6.89	69.24	64.1	70.55	67.96	3.41	67.96±3.41	41.22	42.93	41.27	41.81	0.97	41.81±0.97
	20	28.38	28.4	27.99	28.26	0.23	28.26±0.23	29.53	29.87	29.45	29.62	0.22	29.62±0.22	60.3	49.94	72.69	60.98	11.39	60.98±11.39
	40	27.32	23.42	28.91	26.55	2.82	26.55±2.82	30.24	31.87	30.37	30.83	0.91	30.83±0.91	30.42	30.73	30.31	30.49	0.22	30.49±0.22
	60	28.11	28.37	26.85	27.78	0.81	27.78±0.81	37.1	33.47	37.2	35.92	2.12	35.92±2.12	20.54	20.87	20.12	20.51	0.38	20.51±0.38
	Table 2 Data descriptive replication of total lipid percentage of female hepatopancrease with three replication, mean ± SD and total crab. (n=56).
	Days		0						30						60
	Flow, cm/s	R1	R2	R3	Mean	SD		R1	R2	R3	Mean	SD		R1	R2	R3	Mean	SD
	0	45.05	45.1	45.21	45.12	0.08	45.12±0.08	60.22	57.56	54.79	57.53	2.71	57.53±2.71	24.53	24.29	24.12	24.31	0.21	24.31±0.21
	20	40.21	39.18	39.43	39.61	0.54	39.61±0.54	54.59	52.14	54.67	53.8	1.44	53.80±1.44	63.31	60.34	69.2	64.28	4.51	64.28±4.51
	40	40.32	40.16	41.21	40.56	0.57	40.56±0.57	22.05	20.08	21.02	21.05	0.99	21.05±0.99	48.28	48.29	48.34	48.3	0.03	48.30±0.03
	60	39.13	40.12	42.24	40.5	1.59	40.50±1.59	47.89	50.43	49.43	49.25	1.28	49.25±1.28	37.43	37.82	37.32	37.52	0.26	37.52±0.26
	Table 3 Data descriptive replication of total lipid percentage of male muscle with three replication, mean ± SD and total crab. (n=56).
	Days		0						30						60
	Flow, cm/s	R1	R2	R3	Mean	SD		R1	R2	R3	Mean	SD		R1	R2	R3	Mean	SD
	0	0.99	2.4	2.95	2.11	1.01	2.11±1.01	2.89	12.52	15.6	10.34	6.63	10.34±6.63	14.21	14.76	14.93	14.63	0.38	14.63±0.38
	20	1.09	1.55	2.32	1.65	0.62	1.65±0.62	16.94	19.32	16.04	17.43	1.69	17.43±1.69	25.32	25.09	25.93	25.45	0.43	25.45±0.43
	40	2.12	1.58	1.95	1.88	0.28	1.88±0.28	5.21	5.94	5.29	5.48	0.4	5.48±0.40	10.32	10.93	10.73	10.66	0.31	10.66±0.31
	60	2.19	2.45	1.9	2.18	0.28	2.18±0.28	2.4	0.43	1.11	1.31	1	1.31±1.00	7.88	7.42	7.23	7.51	0.33	7.51±0.33
	Table 4 Data descriptive replication of total lipid percentage of female muscle with three replication, mean ± SD and total crab. (n=36).
	Days		0						30						60
	Flow, cm/s	R1	R2	R3	Mean	SD		R1	R2	R3	Mean	SD		R1	R2	R3	Mean	SD
	0	2.57	2.72	2.58	2.62	0.08	2.62±0.08	3.07	2.97	3.13	3.05	0.08	3.05±0.08	4.53	4.43	4.66	4.54	0.12	4.54±0.12
	20	2.65	2.47	2.18	2.43	0.24	2.43±0.24	21.39	21.39	22.23	21.67	0.48	21.67±0.48	27.65	27.04	27.77	27.48	0.39	27.48±0.39
	40	2.69	2.82	2.74	2.75	0.07	2.75±0.07	18.37	18.77	18.57	18.57	0.2	18.57±0.20	23.43	23.98	23.11	23.51	0.44	23.51±0.44
	60	2.55	2.68	2.32	2.52	0.18	2.52±0.18	16.33	16.13	16.03	16.16	0.15	16.16±0.15	22.19	22.09	22.63	22.3	0.29	22.30±0.29
	Table 5 Data descriptive replication of total lipid percentage of male gonad with three replication, mean ± SD and total crab. (n=36).
	Days		0 Days						30						60
	Flow, cm/s	R1	R2	R3	Mean	SD		R1	R2	R3	Mean	SD		R1	R2	R3	Mean	SD
	0	33.44	33.49	33.41	33.45	0.04	33.45±0.04	29.64	29.53	29.72	29.63	0.1	29.63±0.10	25.32	25.09	25.22	25.21	0.12	25.21±0.12
	20	32.54	31.78	31.39	31.9	0.58	31.90±0.58	39.44	39.04	39.21	39.23	0.2	39.23±0.20	44.12	44.95	44.12	44.4	0.48	44.40±0.48
	40	30.28	31.25	32.28	31.27	1	31.27±1.00	35.21	35.03	34.93	35.06	0.14	35.06±0.14	38.04	38.32	38.54	38.3	0.25	38.30±0.25
	60	32.25	32.43	32.22	32.3	0.11	32.30±0.11	32.72	32.71	32.45	32.63	0.15	32.63±0.15	29.12	29.04	29.36	29.17	0.17	29.17±0.17
	Table 6 Data descriptive replication of total lipid percentage of female gonad with three replication, mean ± SD and total crab. (n=36).
	Days		0						30						60
	Flow, cm/s	R1	R2	R3	Mean	SD		R1	R2	R3	Mean	SD		R1	R2	R3	Mean	SD
	0	10.14	9.48	11.2	10.27	0.87	10.27±0.87	8.85	18.8	10.72	12.79	5.29	12.79±5.29	10.11	10.32	10.76	10.4	0.33	10.40±0.33
	20	10.27	9.87	10.97	10.37	0.56	10.37±0.56	45.33	45.7	45.35	45.46	0.21	45.46±0.21	48.37	48.21	48.02	48.2	0.18	48.20±0.18
	40	9.95	9.55	9.38	9.63	0.29	9.63±0.29	36.13	36.5	36.68	36.44	0.28	36.44±0.28	40.13	40.07	40.83	40.34	0.42	40.34±0.42
	60	9.32	10.28	10.54	10.05	0.64	10.05±0.64	16.64	16.93	16.49	16.69	0.22	16.69±0.22	26.93	26.65	26.92	26.83	0.16	26.83±0.16
